# Supplementary material for: Examination of Intracellular GPCR-Mediated Signaling with High Temporal Resolution
Source: Int J Mol Sci. 2022 Jul 31;23(15):8516. doi: 10.3390/ijms23158516 (PMC9369311; doi:10.3390/ijms23158516)
Supplement: Supplementary file 1 [file ijms-23-08516-s001.zip]

Archive with 1 entries (1 files):
- ijms-1842772-supplementary.pdf
